# Supplementary material for: PET Imaging Expedites Detection of Aberration in the Humanization of an Annexin A1 Targeting Antibody
Source: Pharmaceuticals (Basel). 2025 Feb 21;18(3):295. doi: 10.3390/ph18030295 (PMC11946604; doi:10.3390/ph18030295)
Supplement: Supplementary file 1 [file pharmaceuticals-18-00295-s001.zip]

Archive with 1 entries (1 files):
- pharmaceuticals-3469125-supplementary.pdf
